# Supplementary material for: The AMA1-RON complex drives Plasmodium sporozoite invasion in the mosquito and mammalian hosts
Source: PLoS Pathog. 2022 Jun 22;18(6):e1010643. doi: 10.1371/journal.ppat.1010643 (PMC9255738; doi:10.1371/journal.ppat.1010643)
Supplement: S1 Table — (XLSX) [file ppat.1010643.s001.xlsx]

## Sheet: Feuil1
Gene ID	Description	Specific spectral counts
PBANKA_0713100	rhoptry neck protein 5, putative	19
PBANKA_0932000	rhoptry neck protein 4	17
PBANKA_1315700	rhoptry neck protein 2	12
PBANKA_0915000	apical membrane antigen 1	8
PBANKA_1022800	glycine--tRNA ligase, putative	8
PBANKA_1446800	60 kDa chaperonin, putative	8
PBANKA_1121700	leucine--tRNA ligase, putative	7
PBANKA_1356700	kelch protein K13, putative	7
PBANKA_1464900	rhoptry neck protein 3, putative	7
PBANKA_0417700	alpha tubulin 1	7
PBANKA_0819000	glideosome-associated protein 50, putative	6
PBANKA_1410300	M1-family alanyl aminopeptidase, putative	6
PBANKA_0404700	glutaredoxin 1, putative	5
PBANKA_0406500	T-complex protein 1 subunit eta, putative	5
PBANKA_1034500	conserved Plasmodium protein, unknown function	5
PBANKA_1035900	glycerophosphodiester phosphodiesterase, putative	5
PBANKA_1441100	haloacid dehalogenase-like hydrolase, putative	5
PBANKA_0405400	40S ribosomal protein S12, putative	4
PBANKA_1143600	alanine--tRNA ligase, putative	4
PBANKA_1302800	thioredoxin peroxidase 1	4
PBANKA_1352000	elongation factor 1-gamma, putative	4
PBANKA_0611900	histidine triad protein, putative	3
PBANKA_0208600	conserved protein, unknown function	3
PBANKA_0515200	MORN repeat-containing protein 1, putative	3
PBANKA_0603200	eukaryotic translation initiation factor 5A, putative	3
PBANKA_1222900	26S proteasome regulatory subunit RPN10, putative	3
PBANKA_1438000	cAMP-dependent protein kinase regulatory subunit, putative	3
PBANKA_1445100	ATP-dependent protease subunit ClpQ, putative	3
PBANKA_0501800	myosin essential light chain ELC, putative	3
PBANKA_0823500	glutamine synthetase, putative	2
PBANKA_1329300	40S ribosomal protein S3, putative	2
PBANKA_1006300	perforin-like protein 1	2
PBANKA_0306800	ATP-dependent RNA helicase UAP56, putative	2
PBANKA_0505100	ADP-ribosylation factor, putative	2
PBANKA_0708000	protein transport protein SEC23, putative	2
PBANKA_0719300	bifunctional dihydrofolate reductase-thymidylate synthase, putative	2
PBANKA_0808200	proteasome subunit alpha type-3, putative	2
PBANKA_0919300	spermidine synthase, putative	2
PBANKA_0930300	GTP-binding nuclear protein RAN/TC4, putative	2
PBANKA_1035500	vacuolar protein sorting-associated protein 29, putative	2
PBANKA_1104800	actin-like protein, putative	2
PBANKA_1120100	conserved Plasmodium protein, unknown function	2
PBANKA_1126200	protein DJ-1, putative	2
PBANKA_1131100	adenylosuccinate synthetase, putative	2
PBANKA_1210900	phosphoglucomutase, putative	2
PBANKA_1410400	V-type proton ATPase catalytic subunit A, putative	2
PBANKA_1445400	protein transport protein SEC13, putative	2
PBANKA_1451200	p25-alpha family protein, putative	2
PBANKA_1460400	peptidyl-prolyl cis-trans isomerase FKBP35, putative	2
PBANKA_1463200	vacuolar protein sorting-associated protein 26, putative	2
PBANKA_1432300	cell traversal protein for ookinetes and sporozoites	1
PBANKA_0303600	26S proteasome regulatory subunit RPN1, putative	1
PBANKA_1231000	40S ribosomal protein S11, putative	1
PBANKA_0715600	26S protease regulatory subunit 6B, putative	1
PBANKA_1216500	peptidyl-prolyl cis-trans isomerase, putative	1
PBANKA_1240600	inner membrane complex protein 1g, putative	1
PBANKA_0407700	60S acidic ribosomal protein P2, putative	1
PBANKA_0506700	citrate synthase, mitochondrial, putative	1
PBANKA_0912100	casein kinase 1, putative	1
PBANKA_0103900	RNA-binding protein, putative	1
PBANKA_0206700	conserved Plasmodium protein, unknown function	1
PBANKA_0302300	aspartate aminotransferase, putative	1
PBANKA_0314600	conserved Plasmodium protein, unknown function	1
PBANKA_0402600	inner membrane complex protein 1a	1
PBANKA_0407200	dual specificity protein phosphatase	1
PBANKA_0410300	26S proteasome regulatory subunit RPN12, putative	1
PBANKA_0602800	ubiquitin-conjugating enzyme E2, putative	1
PBANKA_0615400	serine--tRNA ligase, putative	1
PBANKA_0620800	conserved Plasmodium protein, unknown function	1
PBANKA_0718800	small GTP-binding protein sar1, putative	1
PBANKA_0721700	ran-specific GTPase-activating protein 1, putative	1
PBANKA_0809100	proteasome activator 28 subunit beta, putative	1
PBANKA_0821700	inosine-5'-monophosphate dehydrogenase, putative	1
PBANKA_0832600	proteasome subunit beta type-6, putative	1
PBANKA_0922500	kelch domain-containing protein, putative	1
PBANKA_0931800	pyridoxine biosynthesis protein PDX2, putative	1
PBANKA_1010000	mitochondrial acidic protein MAM33, putative	1
PBANKA_1012200	protein-L-isoaspartate(D-aspartate) O-methyltransferase, putative	1
PBANKA_1112300	ras-related protein Rab-1B, putative	1
PBANKA_1118600	cell division cycle protein 48 homologue, putative	1
PBANKA_1130400	proteasome subunit alpha type-4, putative	1
PBANKA_1137000	bergheilysin	1
PBANKA_1144000	26S proteasome regulatory subunit RPN11, putative	1
PBANKA_1208500	PI31 domain-containing protein, putative	1
PBANKA_1210800	hypoxanthine-guanine phosphoribosyltransferase, putative	1
PBANKA_1231800	60S ribosomal protein L12, putative	1
PBANKA_1244000	cell cycle regulator protein, putative	1
PBANKA_1309900	M17 leucyl aminopeptidase, putative	1
PBANKA_1318900	methyltransferase, putative	1
PBANKA_1329500	protein phosphatase containing kelch-like domains	1
PBANKA_1338400	V-type proton ATPase subunit G, putative	1
PBANKA_1426100	conserved protein, unknown function	1
PBANKA_1434200	arginine--tRNA ligase, putative	1
PBANKA_1439100	BRO1 domain-containing protein, putative	1
PBANKA_1451500	conserved Plasmodium protein, unknown function	1
PBANKA_1459000	ankyrin-repeat protein, putative	1
