# Supplementary material for: The AMA1-RON complex drives Plasmodium sporozoite invasion in the mosquito and mammalian hosts
Source: PLoS Pathog. 2022 Jun 22;18(6):e1010643. doi: 10.1371/journal.ppat.1010643 (PMC9255738; doi:10.1371/journal.ppat.1010643)
Supplement: S2 Table — (XLSX) [file ppat.1010643.s002.xlsx]

## Sheet: Feuil1
	Primer	Primer sequence 5'-->3'
ama1Con construct	HR5'-For	tatagggcgaattgGGTACCTAGTTTAAATTGCCCATGTGAACCTACGC
	HR5'-Rev	tataGAATTCCTCGAGATAACTTCGTATAAgGTATaCTATACGAAGTTATAGGTAAAAACAATACAAGTTGATAAGTCG
	HR3'-For	ACGAAGTTATgctaggTTATCAACTTGTATTGTTTTTACCTgtgc
	HR3'-Rev	ATTAACTAGTgctagctaaaccccatattatagaaatgcttttcc
ama1Con genotyping	WT-For	AACTGCTTTATCTAGTACAGAAGAGTTCG
	WT-Rev	TCGTCTTTATAACGTGTGCAAAAGAACGG
	5'int-For	AACTGCTTTATCTAGTACAGAAGAGTTCG
	5'int-Rev	AGGAAAATATACACATGTATATATAAAGAGG
	3'int-For	AATAATGTAAACAGTTATTCATTTTTTAAGG
	3'int-Rev	TCGTCTTTATAACGTGTGCAAAAGAACGG
	Excision-For	AACTGCTTTATCTAGTACAGAAGAGTTCG
	Excision-Rev	TAAAAACAATACAAGTTGATAACCTAGC
ama1∆utr construct	HR5'_1-For	tatagggcgaattgGGTACCAGTAAAATTAAATAATATGTCATTGTGTGC
	HR5'_1-Rev	ATAACTTCGTATAAGGTATACTATACGAAGTTATTTAATAATATGGTTTTTGCATCAAAACGG
	HR5'_2-For	cTTATACGAAGTTATaaaatatagccattaaataatttagtagtc
	HR5'_2-Rev	tataGAATTCCTCGAgATTATATAATAAGACATAAATAAAAAAAAAAAACAATAATAATG
	HR3'-For	ACGAAGTTATgctaggTTATCAACTTGTATTGTTTTTACCTgtgc
	HR3'-Rev	ATTAACTAGTgctagctaaaccccatattatagaaatgcttttcc
ama1∆utr genotyping	WT-For	aactaattttatgtttggttatgcatgc
	WT-Rev	TCGTCTTTATAACGTGTGCAAAAGAACGG
	5'int-For	aactaattttatgtttggttatgcatgc
	5'int-Rev	AGGAAAATATACACATGTATATATAAAGAGG
	3'int-For	AATAATGTAAACAGTTATTCATTTTTTAAGG
	3'int-Rev	TCGTCTTTATAACGTGTGCAAAAGAACGG
	Excision-For	aactaattttatgtttggttatgcatgc
	Excision-Rev	TAAAAACAATACAAGTTGATAACCTAGC
ama1cKO construct	HR5'-For	gGGTACCACTCTCGAGTGAAGCTAAAGCAATTATTATTACAGAGG
	HR5'-Rev	tataGAATTCCTCGAGATAACTTCGTATAAgGTATaCTATACGAAGTTATTTAGCACAATTAAAGGAATTAAATTTACTTTG
	HR3'-For	TTCTCTCTCCgctaggTGTGTTTGTATAACTATAATGACATTTCC
	HR3'-Rev	ATTAACTAGTgctagcGGTACCACGCACATTGAAATTAAGCTATTTGAACC
ama1cKO genotyping	WT-For	GGAAAATTAAATGGGCCAATTTCATTTCC
	WT-Rev	CACGCACATTGAAATTAAGCTATTTGAACC
	5'int-For	GGAAAATTAAATGGGCCAATTTCATTTCC
	5'int-Rev	AGGAAAATATACACATGTATATATAAAGAGG
	3'int-For	CAAATGGTGCCACAAATACATTCTTCTC
	3'int-Rev	CAGTTGCATGCATAACCAAACATAA
ron2cKO-P1 construct	HR5'-For	TATAGGGCGAATTGGGTACCCTGTTTGTTTACCTGTTTTAAGTGTGATCG
	HR5'-Rev	TATAGAATTCCTCGAGATAACTTCGTATAAgGTATaCTATACGAAGTTATCCTTTAGTGTGCTGTATCATATTTCATC
	HR3'-For	ACGAAGTTATGCTAGGGATGCATATCCTGAATTCATTTGAAG
	HR3'-Rev	ATTAACTAGTGCTAGCGGTATTTACTACATTGTCCTTACTTGTTGTAC
ron2cKO-P1 genotyping	WT/Excision-For	AAGAATTGAAATTTAAAACCATTGCATTAC
	WT/Excision-Rev	ATGCAAAGTAATATACTTTAGAAATATAGG
	5'int-For	GTGCTTGATATGCTCTATGTAGCATATG
	5'int-Rev	AGGAAAATATACACATGTATATATAAAGAGG
	3'int-For	AATAATGTAAACAGTTATTCATTTTTTAAGG
	3'int-Rev	CCATTCTTGTCTGGATTATAAGTTGGAC
ron2cKO-P2 construct	HR5'_1-For	TATAGGGCGAATTGGGTACCCTAAGAATTCACTAGGCAACAAAATGACTG
	HR5'_1-Rev	ATATCGTGATCTTTGTAGTCTCCATCGTGGTCCTTATAATCTACTACGATTTTAGCATAAGATACATAATGATAATTGCCC
	HR5'_2-For	CAAAGATCACGATATTGATTACAAGGACGACGACGACAAAtaaAATGACGCAATCATTTTAAAACCAAG
	HR5'_2-Rev	TATAGAATTCCTCGAGCTAAAAAACTCTCCTTATAGCTGAAC
	HR3'-For	ACGAAGTTATGCTAGGAATAACGAAATACTTTTAAAACTAAGTAAC
	HR3'-Rev	ATTAACTAGTGCTAGCCTTGTATCTACCATCCAATTATAATGAC
ron2cKO-P2 genotyping	WT-For	GCAGCCGTCAATGAAATCCATAATC
	WT-Rev	CTCTCCCTATAGCTAAGCATCTCTTG
	5'int-For	GTGTTATGATCATTGTTCGGCATTATGG
	5'int-Rev	AGGAAAATATACACATGTATATATAAAGAGG
	3'int-For	AATAATGTAAACAGTTATTCATTTTTTAAGG
	3'int-Rev	GTTCTTTGCAATTTGATATATTTCCATCC
ron4cKO-P1 construct	HR5'_1-For	TATAGGGCGAATTGGGTACCGTAAAACTGGTAAAATGTTTCTTCAAAATAC
	HR5'_1-Rev	gaaaaatttaaattaTTAAACAATCAAATGTTCAATGAAGTGTTTTATGATAG
	HR5'_2-For	TAATTTAAATTTTTCAGTATGTATATTTTTTTACACCCCTTTCC
	HR5'_2-Rev	TATAGAATTCCTCGAGATAACTTCGTATAAgGTATaCTATACGAAGTTATGTGCATGGTTCATACCTTCACATAATACCG
	HR3'-For	ACGAAGTTATGCTAGGCAGTATGCATATCTGTTCATACCCCTTTCC
	HR3'-Rev	ATTAACTAGTGCTAGCCACACTTCTAGAAAAGACAAAATTGTAC
ron4cKO-P1 genotyping	WT/Excision-For	GAATAATGGGGGAAATAGCGAAGGG
	WT/Excision-Rev	ATTCATACGCATGCATACCCGTGTATCC
	5'int-For	GTACGATATAAAAACTTTAGACAG
	5'int-Rev	AGGAAAATATACACATGTATATATAAAGAGG
	3'int-For	AATAATGTAAACAGTTATTCATTTTTTAAGG
	3'int-Rev	GAATGTACACACACATGCATATTCGCC
ron4cKO-P2 construct	HR5'_1-For	TATAGGGCGAATTGGGTACCGTGGATATTATGCAGCTACTGCTCAAAG
	HR5'_1-Rev	ATATCGTGATCTTTGTAGTCTCCATCGTGGTCCTTATAATCTAAATCATCAAAAATGGCTTTCTCAACATCATCTTCTCC
	HR5'_2-For	CAAAGATCACGATATTGATTACAAGGACGACGACGACAAAtaaAGTTAGTTTATTAAAAAAAATAAATAGTAAAATACATG
	HR5'_2-Rev	TATAGAATTCCTCGAGCAATTTGTTCTACTTTCTTTGTGTGC
	HR3'-For	ACGAAGTTATGCTAGGGGTACTTTTGGATAAGTTATGTTCTGTATATATAC
	HR3'-Rev	ATTAACTAGTGCTAGCGTGTGTATGCATATTTTTATTATTGCCAATTTAC
ron4cKO-P2 genotyping	WT-For	CACACAACGTATTAGCACATGAAATGG
	WT-Rev	CGAATGGAACAGATATACAATGATTCC
	5'int-For	GTACTAAACTTATGAGAACAAGTGGAAAC
	5'int-Rev	AGGAAAATATACACATGTATATATAAAGAGG
	3'int-For	AATAATGTAAACAGTTATTCATTTTTTAAGG
	3'int-Rev	CATTAAGATTATTTGTACCCCCTAAATG
