# Supplementary material for: The AMA1-RON complex drives Plasmodium sporozoite invasion in the mosquito and mammalian hosts
Source: PLoS Pathog. 2022 Jun 22;18(6):e1010643. doi: 10.1371/journal.ppat.1010643 (PMC9255738; doi:10.1371/journal.ppat.1010643)
Supplement: S3 Table — (XLSX) [file ppat.1010643.s003.xlsx]

## Sheet: Figure 1
Figure 1E	Parasitemia	ama1Con (untreated)			ama1Con (rapa)				Mean parasitemia
		mouse #1	mouse #2	mouse #3	mouse #1	mouse #2	mouse #3			ama1Con (UT)	ama1Con (rapa)		Two-way ANOVA	P value
	Day 1	0.011	0.01	0	0.02	0	0.01		Day 1	0.007	0.01		ns	>0.9999
	Day 2	0	0.051	0.041	0.041	0.031	0.072		Day 2	0.03066	0.048		ns	>0.9999
	Day 3	0.33	0.472	0.621	0.145	0.375	0.461		Day 3	0.4743	0.327		ns	>0.9999
	Day 4	1.565	2.905	2.386	1.301	2.44	3.224		Day 4	2.2853	2.3216		ns	>0.9999
	Day 5	5.63	8.98	10.18	6.16	7.885	10.07		Day 5	8.2633	8.0383		ns	0.9996
Figure 1F	Parasitemia	ama1∆utr (untreated)			ama1∆utr (rapa)				Mean parasitemia
		mouse #1	mouse #2	mouse #3	mouse #1	mouse #2	mouse #3			ama1∆utr (UT)	ama1∆utr (rapa)		Two-way ANOVA	P value
	Day 1	0.01	0	0.031	0.011	0.021	0.01		Day 1	0.0136	0.014		ns	>0.9999
	Day 2	0.083	0.02	0.082	0.041	0.061	0.062		Day 2	0.0616	0.0546		ns	>0.9999
	Day 3	0.62	0.26	0.301	0.441	0.341	0.4		Day 3	0.3936	0.394		ns	>0.9999
	Day 4	3.114	2.22	0.216	3.59	2.334	2.003		Day 4	1.85	2.6423		ns	0.9973
	Day 5	9.66	12.47	0.53	14.131	7.551	6.432		Day 5	7.5533	9.3713		ns	0.9016

## Sheet: Figure 2
Figure 2B	Parasitemia	ama1cKO (untreated)			ama1cKO (rapa)				Mean parasitemia
		mouse #1	mouse #2	mouse #3	mouse #1	mouse #2	mouse #3			ama1cKO (UT)	ama1cKO (rapa)		Two-way ANOVA	P value
	Day 1	0.073	0.01	0.071	0.021	0.03	0.063		Day 1	0.0513	0.038		ns	>0.9999
	Day 2	0.252	0.201	0.182	0.4	0.203	0.323		Day 2	0.2116	0.3086		ns	>0.9999
	Day 3	1.69	2.05	1.62	1.61	0.71	1		Day 3	1.7866	1.1066		ns	0.9842
	Day 4	7.663	4.794	5.063	0.88	0.71	0.58		Day 4	5.84	0.7233		**	0.0013
	Day 5	14.131	7.551	6.432	0.491	0.431	0.301		Day 5	9.3713	0.4076		****	<0.0001
Figure 2C	MG spz numbers	ama1Con (UT)	ama1Con (rapa)	ama1cKO (UT)	ama1cKO (rapa)			One-Way ANOVA followed by Tukey			P value
	Exp 4	ND	ND	55800	20790			ama1Con (UT) vs ama1Con (rapa)		ns	0.9675
	Exp 6	58333	23214	52000	29545			ama1cKO (UT) vs ama1cKO (rapa)		ns	0.6128
	Exp 7	55545	26600	73790	22425
	Exp 8	46500	27500	49037	37050
	Exp 9	ND	152347	ND	57056
	Exp 10	ND	90750	ND	25624
Figure 2F	MG spz % excision	ama1Con (UT)	ama1Con (rapa)	ama1cKO (UT)	ama1cKO (rapa)
	Exp 7	0	100	0	100
	Exp 8	0	100	0	100
	Exp 9	ND	100	ND	99.26
	Exp 10	ND	99.07	ND	100
Figure 2D	SG spz numbers	ama1Con (UT)	ama1Con (rapa)	ama1cKO (UT)	ama1cKO (rapa)			One-Way ANOVA followed by Tukey
	Exp 1	16297	10161	13664	1638			ama1Con (UT) vs ama1Con (rapa)		ns	p=0.1091
	Exp 2	21198	8575	ND	ND			ama1cKO (UT) vs ama1cKO (rapa)		****	p<0.0001
	Exp 3	7573	4211	13168	2522			ama1Con (UT) vs ama1cKO (UT)		ns	p=0.8738
	Exp 4	ND	ND	24190	509
	Exp 5	ND	ND	14162	533
	Exp 6	21354	6250	35000	1899
	Exp 7	6694	3500	18900	3145
	Exp 8	39500	10125	29563	1155
	Exp 9	ND	23745	ND	625
	Exp 10	ND	11463	ND	1444
	Exp 11	34298	17917	46503	2515
Figure 2G	SG spz % excision	ama1Con (UT)	ama1Con (rapa)	ama1cKO (UT)	ama1cKO (rapa)
	Exp 7	1.83	98.9	0	95.4
	Exp 8	0	99.71	0	91
	Exp 9	ND	99.13	ND	ND
	Exp 10	ND	ND	ND	90.91
	Exp 11	0	100	0	93.33
Figure 2E	HL spz numbers	ama1Con (UT)	ama1Con (rapa)	ama1cKO (UT)	ama1cKO (rapa)			One-Way ANOVA followed by Tukey			P value
	Exp 7	3054	1998	7290	3190			ama1Con (UT) vs ama1Con (rapa)		ns	0.9947
	Exp 8	13374	2456	6799	9312			ama1cKO (UT) vs ama1cKO (rapa)		ns	0.9930
	Exp 9		19575		4750
	Exp 10		2965		17362
Figure 2H	HL spz % excision	ama1Con (UT)	ama1Con (rapa)	ama1cKO (UT)	ama1cKO (rapa)
	Exp 7	0	100	0	100
	Exp 8	0.68	100	0	100
	Exp 9	ND	100	ND	100
	Exp 10	ND	100	ND	100
Figure 2J	AMA1-positive spz (IFA)	ama1Con (UT)	ama1Con (rapa)	ama1∆utr (UT)	ama1∆utr (rapa)	ama1cKO (UT)	ama1cKO (rapa)
	Number of spz analyzed	86	98	122	126	98	92
	Number of AMA1+ spz	84	98	122	126	98	2
	% of AMA1+ spz	97.6744	100	100	100	100	2.1739

## Sheet: Figure 3
Figure 3A	% dextran+ cells	ama1Con (rapa)	ama1cKO (rapa)					ama1Conrapa vs ama1cKOrapa
	Exp 1	12.6168	17.6157					Two-tailed ratio paired t test
	Exp 2	6.97	5.1387					ns	P = 0.7143
	Exp 3	29.6107	37.6266
	CT % control	ama1Con (rapa)	ama1cKO (rapa)
	Exp 1	100	139.6207
	Exp 2	100	73.7267
	Exp 3	100	127.0708
Figure 3B	% infected cells (FACS)	ama1Con (UT)	ama1Con (rapa)	ama1cKO (UT)	ama1cKO (rapa)			ama1Con (UT) vs ama1Con (rapa)
	Exp 1	6.573	3.71	ND	ND			Two-tailed ratio paired t test
	Exp 2	3.3747	3.2937	ND	ND			ns	P = 0.0589
	Exp 3	0.4866	0.3472	0.8488	0.25296
	Exp 4	ND	ND	2.5081	1.3663			ama1cKO (UT) vs ama1cKO (rapa)
	Exp 5	3.9059	3.3478	ND	ND			Two-tailed ratio paired t test
	Exp 6	1.8723	1.5266	ND	ND			*	P = 0.0148
	Exp 7	ND	ND	2.5076	0.687
	Exp 8	1.5092	1.3653	ND	ND
	EEF numbers (IFA)
	Exp 9	ND	ND	491	41.33
	Exp 10	64.25	69.25	86	34.2
	Infection % control	ama1Con (UT)	ama1Con (rapa)	ama1cKO (UT)	ama1cKO (rapa)
	Exp 1	100	56.4430	ND	ND
	Exp 2	100	97.5998	ND	ND
	Exp 3	100	71.3522	100	29.7999
	Exp 4	ND	ND	100	54.4768
	Exp 5	100	85.7114	ND	ND
	Exp 6	100	81.5396	ND	ND
	Exp 7	ND	ND	100	27.3959
	Exp 8	100	90.4653	ND	ND
	Exp 9	ND	ND	100	8.4181
	Exp 10	100	108.56	100	39.7674
Figure 3C	EEFs % excision	ama1Con (UT)	ama1Con (rapa)	ama1cKO (UT)	ama1cKO (rapa)
	Exp 1	2.46	99.82	ND	ND
	Exp 2	2.29	99.38	ND	ND
	Exp 3	5.34	100	7.64	89.88
	Exp 4	ND	ND	1.92	79.34
	Exp 5	3.20	99.66	ND	ND
	Exp 6	1.07	100	ND	ND
	Exp 7	ND	ND	3.39	94.22
	Exp 8	3.89	99.9	ND	ND

## Sheet: Figure 4
Figure 4B	Parasitemia	ron2cKO (UT)					ron2cKO (rapa)						Mean parasitemia
		mouse #1	mouse #2	mouse #3	mouse #4	mouse #5	mouse #1	mouse #2	mouse #3	mouse #4	mouse #5			ron2cKO (UT)	ron2cKO (rapa)		Two-way ANOVA	P value
	Day 1	0.04	0.02	0.07	0.01	0.05	0.06	0.04	0.04	0.05	0		Day 1	0.038	0.038		ns	>0.9999
	Day 2	0.48	0.12	0.37	0.19	0.6	0.17	0.21	0.15	0.22	0.01		Day 2	0.352	0.152		ns	>0.9999
	Day 3	3.01	1.19	1.39	1.41	2.45	0.22	0.24	0.28	0.27	0.02		Day 3	1.89	0.206		ns	0.6366
	Day 4	10.9	1.92	1.13	2.9	5.09	0.35	0.22	0.28	0.26	0.03		Day 4	4.388	0.228		**	0.0089
	Day 5	13.03	3.12	0.43	4.16	4.8	0.97	0.52	0.51	0.41	0.08		Day 5	5.108	0.498		**	0.0032
Figure 4C	Parasitemia	ron4cKO (UT)					ron4cKO (rapa)						Mean parasitemia
		mouse #1	mouse #2	mouse #3	mouse #4	mouse #5	mouse #1	mouse #2	mouse #3	mouse #4	mouse #5			ron4cKO (UT)	ron4cKO (rapa)		Two-way ANOVA	P value
	Day 1	0.06	0.06	0.06	0.03	0.02	0.05	0.05	0.02	0.03	0		Day 1	0.046	0.03		ns	>0.9999
	Day 2	0.53	0.57	0.32	0.26	0.24	0.22	0.32	0.08	0.15	0		Day 2	0.384	0.154		ns	0.987
	Day 3	2.88	2.68	2.9	2.32	2.4	0.21	0.29	0.06	0.12	0		Day 3	2.636	0.136		****	<0.0001
	Day 4	4.65	7.79	5.88	5.47	5.09	0.1	0.16	0.04	0.09	0.01		Day 4	5.776	0.08		****	<0.0001
	Day 5	5.98	9.33	9.25	7.29	9.8	0.15	0.16	0.05	0.06	0		Day 5	8.33	0.084		****	<0.0001
Figure 4D	MG spz numbers	ron2cKO (UT)	ron2cKO(rapa)	ron4cKO (UT)	ron4cKO (rapa)		ron2cKO			ron4cKO
	Exp 1	164800	59405	83090	61250		Two-tailed ratio paired t test			Two-tailed ratio paired t test
	Exp 2	117934	60563	166324	102983		ns	P = 0.0723		ns	P = 0.1216
	Exp 3	151360	106543	227460	75556
Figure 4G	MG spz % excision	ron2cKO (UT)	ron2cKO(rapa)	ron4cKO (UT)	ron4cKO (rapa)
	Exp 1	0	93.2	0	100
	Exp 2	2.1	98.7	0	99.3
	Exp 3	0	99.3	0	100
Figure 4E	HL spz numbers	ron2cKO (UT)	ron2cKO(rapa)	ron4cKO (UT)	ron4cKO (rapa)		ron2cKO			ron4cKO
	Exp 1	11325	5531	9490	6757		Two-tailed ratio paired t test			Two-tailed ratio paired t test
	Exp 2	7422	3374	14581	6556		*	P = 0.0252		ns	P = 0.0614
	Exp 3	5769	3703	21631	8524
Figure 4H	HL spz % excision	ron2cKO (UT)	ron2cKO(rapa)	ron4cKO (UT)	ron4cKO (rapa)
	Exp 1	0	100	0	99.2
	Exp 2	0	100	0	100
	Exp 3	0	98.5	0	100
Figure 4F	SG spz numbers	ron2cKO (UT)	ron2cKO(rapa)	ron4cKO (UT)	ron4cKO (rapa)		ron2cKO			ron4cKO
	Exp 1	23086	363	29386	488		Two-tailed ratio paired t test			Two-tailed ratio paired t test
	Exp 2	32900	827	47760	2689		**	P = 0.0021		*	P = 0.0103
	Exp 3	21879	602	28969	648
Figure 4I	SG spz % excision	ron2cKO (UT)	ron2cKO(rapa)	ron4cKO (UT)	ron4cKO (rapa)
	Exp 1	0	95.1	0	100
	Exp 2	0	95.2	0	99.2
	Exp 3	0	96.5	0	100
Figure 4J	EEF numbers (IFA)	ron2cKO (UT)	ron2cKO(rapa)	ron4cKO (UT)	ron4cKO (rapa)		ron2cKO			ron4cKO
	Exp 1	71.2	30	290.7	41.3		Two-tailed ratio paired t test			Two-tailed ratio paired t test
	Exp 2	141.8	20.6	168.6	16.2		ns	P = 0.2318		*	P = 0.0149
	Exp 3	ND	ND	178.2	39.2
	EEFs % control	ron2cKO (UT)	ron2cKO(rapa)	ron4cKO (UT)	ron4cKO (rapa)
	Exp 1	100	42.13	100	14.22
	Exp 2	100	14.52	100	9.61
	Exp 3	ND	ND	100	22
Figure 4K	% Dextran+ cells	ron2cKO (UT)	ron2cKO(rapa)	ron4cKO (UT)	ron4cKO (rapa)		ron2cKO			ron4cKO
	Exp 1	7.023	13.322	10.36	12.5		Two-tailed ratio paired t test			Two-tailed ratio paired t test
	Exp 2	10.692	9.095	9.64666666666667	3.884		ns	P = 0.6576		ns	P = 0.4368
	Exp 3	ND	ND	10.208	8.306
	CT % control	ron2cKO (UT)	ron2cKO(rapa)	ron4cKO (UT)	ron4cKO (rapa)
	Exp 1	100	189.6910	100	120.6563
	Exp 2	100	85.0635	100	40.2626
	Exp 3	ND	ND	100	81.3675

## Sheet: Figure 6
Figure 6H	Number of salivary gland lobes	ama1cKO (UT)	ama1cKO (+rapa)	ron2cKO (UT)	ron2cKO (+rapa)
	Intact	43	25	49	14
	Retracted	14	20	5	16
		Fisher's exact test		Fisher's exact test
		P = 0.0286		P < 0.0001

## Sheet: Supplemental Figure S6
Figure 2-supplt3	% mosquitoes with mCherry+ pericardial cells	ama1Con (UT)	ama1Con (rapa)	ama1cKO (UT)	ama1cKO (rapa)		ama1Con (UT) vs ama1Con (rapa)
	Exp 7	87.5	100	100	100		Two-tailed ratio paired t test
	Exp 8	100	100	100	93.33		ns	P = 0.5000
	Exp 9	ND	ND	88.46	100
	Exp 10	ND	ND	ND	93.75		ama1cKO (UT) vs ama1cKO (rapa)
							Two-tailed ratio paired t test
							ns	P = 0.7801

## Sheet: Supplemental Figure S10
Figure 4-supplt4	% mosquitoes with mCherry+ pericardial cells	ron2cKO (UT)	ron2cKO(rapa)	ron4cKO (UT)	ron4cKO (rapa)
	Exp 1	97.18	100	83.05	95.45		ron2cKO			ron4cKO
	Exp 2	100	98.15	93.33	93.33		Two-tailed ratio paired t test			Two-tailed ratio paired t test
	Exp 3	97.92	93.22	93.33	100		ns	P = 0.6215		ns	P = 0.2262
